# Supplementary material for: Tricuspid Structural Valve Deterioration Treated with a Transcatheter Valve-in-Valve Implantation: A Single-Center Prospective Registry
Source: J Clin Med. 2022 May 9;11(9):2667. doi: 10.3390/jcm11092667 (PMC9104146; doi:10.3390/jcm11092667)
Supplement: Supplementary file 1 [file jcm-11-02667-s001.zip]

Archive with 1 entries (1 files):
- jcm-1689458-supplementary.pdf
